# Supplementary material for: Augmentation of BMP Signaling in Cranial Neural Crest Cells Leads to Premature Cranial Sutures Fusion through Endochondral Ossification in Mice
Source: JBMR Plus. 2023 Feb 23;7(4):e10716. doi: 10.1002/jbm4.10716 (PMC10097634; doi:10.1002/jbm4.10716)
Supplement: Supplementary file 2 — Table S1. List of landmarks for linear distance analysis. Table S2. List of linear distance analysis. Table S3. Linear distances between landmarks indicate abnormal skull shape in P0‐Cre;caBmpr1a mice. Length of each mouse is shown in millimeters. Measurements with statistical significances are highlighted in yellow. Control, n = 15, mutant, n = 10. (Excel file) Table S4. Linear distances between landmarks indicate abnormal skull shape in Wnt1‐Cre;caBmpr1a mice. Length of each mouse is shown in millimeters. Measurements with statistical significances or tendency are highlighted in yellow or green. Control, n = 4, mutant, n = 5. (Excel file) Table S5. Primers for qRT‐PCR Table S6. Isolation of neural crest stem cells [file JBM4-7-e10716-s001.zip]

Archive with 3 entries (3 files):
- jbm410716-sup-0002-TablesS1-S6/jbm410716-sup-0002-Tables.docx
- jbm410716-sup-0002-TablesS1-S6/jbm410716-sup-0003-TableS3.xlsx
- jbm410716-sup-0002-TablesS1-S6/jbm410716-sup-0004-TableS4.xlsx
