# Supplementary material for: Augmentation of BMP Signaling in Cranial Neural Crest Cells Leads to Premature Cranial Sutures Fusion through Endochondral Ossification in Mice
Source: JBMR Plus. 2023 Feb 23;7(4):e10716. doi: 10.1002/jbm4.10716 (PMC10097634; doi:10.1002/jbm4.10716)
Supplement: Supplementary file 2 — Table S1. List of landmarks for linear distance analysis. Table S2. List of linear distance analysis. Table S3. Linear distances between landmarks indicate abnormal skull shape in P0‐Cre;caBmpr1a mice. Length of each mouse is shown in millimeters. Measurements with statistical significances are highlighted in yellow. Control, n = 15, mutant, n = 10. (Excel file) Table S4. Linear distances between landmarks indicate abnormal skull shape in Wnt1‐Cre;caBmpr1a mice. Length of each mouse is shown in millimeters. Measurements with statistical significances or tendency are highlighted in yellow or green. Control, n = 4, mutant, n = 5. (Excel file) Table S5. Primers for qRT‐PCR Table S6. Isolation of neural crest stem cells [file JBM4-7-e10716-s001.zip › jbm410716-sup-0002-TablesS1-S6/jbm410716-sup-0003-TableS3.xlsx]

## Sheet: Sheet1
				Nasomaxillary Complex						Calvaria					Cranial Base				Viscerocranial Heights			Mandibular Analysis
			Total Skull Length	Nasal Bone Length	Frontal Bone Length	Width of Nasal Bone at Intersection with Premaxillae	Zygomatic Arch Length	Erupted Upper Incisor Length	Viscerocranial Length II	Parietal Length	Interparietal Length	Width at Zygomatic Arch (Anterior)	Width at Zygomatic Arch (Posterior)	Width of Temporal Bone	Cranial Base Length	Presphenoid Length	Basiosphenoid Length	Basiooccupital Length	Viscerocranial Height at ISS	Viscerocranial Height at SOS	Viscerocranial Height at Basion	Erupted Lower Incisor Length	Width of Mandible at Condyle
	Anatomical Points		43-9	43-44	44-45	10-11	47-48	51-52	45-51	45-46	46-9	14-15	18-19	20-21	43-29	26-27	27-28	28-29	45-27	45-28	45-29	53-55	41-42
	Sample	Genotype
	7399	Control	18.613	5.846	6.054	2.485	3.459	1.35	11.617	4.143	3.414	8.834	10.745	10.142	16.77	2.723	2.745	3.083	5.804	6.5	8.657	1.973	9.277
	7400	Control	18.308	5.827	6.189	2.419	3.467	1.163	11.903	3.796	3.399	8.618	10.329	9.849	16.66	2.508	2.919	3.062	5.606	6.593	8.597	1.815	9.415
	7401	Control	18.581	5.865	6.352	2.432	3.553	1.26	11.894	3.844	3.305	8.611	10.256	9.799	16.858	2.532	2.886	3.033	5.585	6.52	8.534	1.857	9.376
	7509	Control	18.826	5.789	6.431	2.517	3.814	1.381	11.79	3.861	3.779	8.869	10.199	9.967	16.799	2.461	2.976	3.092	5.753	6.587	8.66	2.148	9.034
	7510	Control	19.042	6.004	6.447	2.48	3.717	1.315	11.888	4.188	3.602	9.071	10.66	9.966	16.929	2.597	2.951	3.117	5.945	6.743	8.906	1.825	9.395
	7515	Control	19.458	6.184	6.533	2.475	3.646	1.319	12.229	4.081	3.626	9.155	10.651	9.938	17.369	2.578	3.085	3.044	5.838	6.606	8.615	1.895	9.37
	7516	Control	19.349	6.084	6.128	2.616	3.903	1.244	12.104	4.352	3.961	8.889	10.606	9.931	16.995	2.552	3.032	3.011	5.912	6.897	8.955	2.159	9.373
	7630	Control	18.704	5.94	6.133	2.489	3.871	0.993	12.244	4.114	3.611	8.906	10.685	9.942	16.694	2.525	2.846	3.07	5.727	6.581	8.62	1.886	9.798
	7632	Control	18.819	5.91	6.088	2.378	3.8	0.558	11.916	4.319	3.569	8.656	10.605	9.696	16.68	2.45	2.855	3.029	5.499	6.343	8.473	1.562	9.327
	7647	Control	18.666	5.888	6.129	2.392	3.72	1.1	11.994	4.453	3.199	8.871	10.415	9.886	16.758	2.472	2.993	3.036	5.81	6.706	8.647	1.814	9.112
	7648	Control	18.606	5.857	6.102	2.29	3.837	1.13	11.929	4.505	3.27	8.825	10.452	9.822	16.748	2.491	3.013	3.006	5.825	6.76	8.653	1.819	8.928
	7671	Control	18.69	5.808	6.312	2.514	3.549	1.046	12.097	4.31	3.239	8.769	10.311	9.743	16.664	2.578	2.86	3.034	5.598	6.43	8.469	1.753	9.117
	7672	Control	18.691	6.01	6.191	2.43	3.726	1.05	12.066	4.276	3.133	8.73	10.2	9.681	16.828	2.429	2.761	3.162	5.624	6.382	8.562	2.009	9.077
	7673	Control	18.772	5.784	6.414	2.53	3.927	1.1	12.007	4.394	3.331	8.784	10.202	9.867	16.531	2.446	2.851	3.001	5.791	6.476	8.471	1.772	8.885
	7679	Control	18.912	6.034	6.304	2.488	3.679	1.118	12.314	4.46	3.11	8.775	10.176	9.796	16.738	2.461	2.905	3.008	5.768	6.55	8.56	1.831	9.218
		Average	18.8025	5.922	6.2538	2.46233	3.7112	1.1418	11.9995	4.2064	3.43653	8.8242	10.4328	9.86833	16.8014	2.5202	2.91187	3.05253	5.739	6.57827	8.62527	1.87453	9.2468
		SD	0.295319	0.118179	0.154106	0.076442	0.151978	0.20206	0.18348	0.230933	0.247256	0.150652	0.20798	0.120044	0.194174	0.0774442	0.097175	0.0456491	0.129511	0.150184	0.1414	0.151644	0.231719
	7508	P0-Mutant	18.18	5.707	5.739	2.465	3.514	1.089	11.683	4.138	3.658	8.766	10.35	9.579	15.992	2.224	2.765	2.971	5.538	6.446	8.508	1.649	9.108
	7518	P0-Mutant	17.445	5.332	5.899	2.356	3.627	1.005	11.595	3.862	3.324	8.498	9.918	9.483	15.505	2.22	2.754	2.891	5.582	6.362	8.233	1.666	8.864
	7627	P0-Mutant	18.284	5.968	5.924	2.268	3.453	1.04	11.942	4.113	3.364	8.7	10.432	9.547	16.175	2.509	2.743	2.975	5.664	6.522	8.473	1.876	9.34
	7629	P0-Mutant	14.401	3.278	4.059	2.187	3.077	1.22	8.962	4.943	3.233	8.97	10.28	9.774	12.571	1.575	2.326	3.086	5.49	6.498	8.677	1.378	9.649
	7650	P0-Mutant	14.856	3.261	4.711	2.39	3.184	1.289	9.445	4.574	3.44	9.218	10.558	9.687	12.841	2.081	2.449	2.871	5.446	6.597	8.436	1.866	9.5
	7678	P0-Mutant	17.24	5.393	6.021	2.42	3.437	1.002	11.592	4.305	3.175	8.826	10.084	9.174	14.716	1.944	2.269	3.016	5.783	6.519	8.369	1.843	8.898
	C1	P0-Mutant	13.824	3.857	4.204	2.123	3.78	1.798	7.845	4.497	3.137	8.361	10.053	6.847	10.919	2.93	2.15	2.315	5.36	6.451	8.147	1.536	9.169
	F1	P0-Mutant	16.117	3.816	5.808	1.435	4.215	1.15	10.567	4.497	3.166	8.758	10.365	9.52	13.986	2.705	1.935	3.1	5.565	6.551	8.529	1.623	9.851
	F4	P0-Mutant	12.92	3.273	3.489	1.701	3.839	1.75	8.679	4.036	3.614	8.639	10.264	9.526	11.061	2.097	2.087	2.89	5.737	6.545	8.409	1.686	9.673
	F7	P0-Mutant	12.851	2.778	4.01	1.539	3.455	1.52	8.378	3.77	3.855	11.76	9.85	9.487	11.106	1.754	1.936	2.952	5.68	6.582	8.44	1.656	9.492
		Average	15.6118	4.2663	4.9864	2.0884	3.5581	1.2863	10.0688	4.2735	3.3966	9.0496	10.2154	9.2624	13.4872	2.2039	2.3414	2.9067	5.5845	6.5073	8.4221	1.6779	9.3544
		SD	2.11094	1.19888	0.986993	0.38534	0.328989	0.300739	1.57628	0.359444	0.242757	0.98125	0.2302	0.862823	2.07466	0.416877	0.326408	0.222166	0.132983	0.0710525	0.14956	0.155097	0.336506
	t-test	p value	6.0975e-06	1.88373e-05	5.47296e-05	0.00121478	0.128005	0.162759	8.75917e-05	0.573909	0.693989	0.386144	0.0220914	0.012508	2.44026e-06	0.00817795	1.51276e-06	0.0204434	0.00823201	0.178701	0.00222872	0.00450428	0.352056
	<0.05 Significant							No significant difference in teeth		No significant difference in the Parietal and Interparietal Bones
