# Supplementary material for: Augmentation of BMP Signaling in Cranial Neural Crest Cells Leads to Premature Cranial Sutures Fusion through Endochondral Ossification in Mice
Source: JBMR Plus. 2023 Feb 23;7(4):e10716. doi: 10.1002/jbm4.10716 (PMC10097634; doi:10.1002/jbm4.10716)
Supplement: Supplementary file 2 — Table S1. List of landmarks for linear distance analysis. Table S2. List of linear distance analysis. Table S3. Linear distances between landmarks indicate abnormal skull shape in P0‐Cre;caBmpr1a mice. Length of each mouse is shown in millimeters. Measurements with statistical significances are highlighted in yellow. Control, n = 15, mutant, n = 10. (Excel file) Table S4. Linear distances between landmarks indicate abnormal skull shape in Wnt1‐Cre;caBmpr1a mice. Length of each mouse is shown in millimeters. Measurements with statistical significances or tendency are highlighted in yellow or green. Control, n = 4, mutant, n = 5. (Excel file) Table S5. Primers for qRT‐PCR Table S6. Isolation of neural crest stem cells [file JBM4-7-e10716-s001.zip › jbm410716-sup-0002-TablesS1-S6/jbm410716-sup-0004-TableS4.xlsx]

## Sheet: Sheet1
				Nasomaxillary Complex						Calvaria					Cranial Base				Viscerocranial Heights			Mandibular Analysis
			Total Skull Length	Nasal Bone Length	Frontal Bone Length	Width of Nasal Bone at Intersection with Premaxillae	Zygomatic Arch Length	Erupted Upper Incisor Length	Viscerocranial Length II	Parietal Length	Interparietal Length	Width at Zygomatic Arch (Anterior)	Width at Zygomatic Arch (Posterior)	Width of Temporal Bone	Cranial Base Length	Presphenoid Length	Basiosphenoid Length	Basiooccupital Length	Viscerocranial Height at ISS	Viscerocranial Height at SOS	Viscerocranial Height at Basion	Erupted Lower Incisor Length	Width of Mandible at Condyle
	Anatomical Points		43-9	43-44	44-45	10-11	47-48	51-52	45-51	45-46	46-9	14-15	18-19	20-21	43-29	26-27	27-28	28-29	45-27	45-28	45-29	53-55	41-42
	Sample	Genotype
	C7	Control	18.029	4.889	6.35	1.903	3.53	0.891	11.885	4.456	3.328	8.699	10.269	9.073	16.063	2.481	2.891	2.87	5.67	6.7	8.718	1.835	9.611
	F2	Control	17.916	4.694	6.312	1.515	4.293	1.13	11.728	4.509	3.521	8.694	10.053	9.68	15.994	2.438	2.855	2.987	5.798	6.752	8.873	2.039	9.29
	F3	Control	17.562	4.761	6.615	1.804	4.298	1.28	11.66	3.678	3.536	8.464	10.455	9.268	15.469	2.593	1.936	3.636	5.773	6.334	8.417	1.812	9.369
	w22	Control	17.383	3.998	6.702	1.466	3.967	1.24	11.975	4.054	3.534	8.709	10.463	9.693	15.435	2.572	2.874	2.878	5.733	6.574	8.494	2.026	9.459
		Average	17.7225	4.5855	6.49475	1.672	4.022	1.13525	11.812	4.17425	3.47975	8.6415	10.31	9.4285	15.7403	2.521	2.639	3.09275	5.7435	6.59	8.6255	1.928	9.43225
		SD	0.301333	0.399934	0.193014	0.214375	0.362724	0.174748	0.143826	0.388229	0.101385	0.118498	0.19336	0.308412	0.334321	0.0736523	0.468897	0.366078	0.0558361	0.186312	0.208628	0.121147	0.137723
	w23	Wnt-Mutant	15.46	4.26	5.39	1.84	3.65	1.85	11.855	4.28	3.19	8.34	10.94	9.38	13.07	2.43	2.02	2.94	5.48	6.39	8.34	1.864	9.666
	w24	Wnt-Mutant	15.74	4.147	5.276	1.579	3.949	1.13	11.076	4.407	3.199	8.285	10.145	9.413	13.612	2.644	2.098	2.966	5.796	6.469	8.345	2.074	8.986
	w25	Wnt-Mutant	15.399	3.51	5.746	1.91	3.913	1.27	10.616	4.228	3.381	8.606	10.062	9.587	13.158	2.38	1.867	2.906	5.806	6.333	8.037	1.328	9.259
	w27	Wnt-Mutant	13.937	2.46	5.769	1.583	3.834	1.49	10.842	3.982	3.458	8.273	10.391	9.622	12.038	2.637	1.913	2.812	6.323	7.004	8.569	1.927	9.605
	w28	Wnt-Mutant	15.987	3.085	6.368	1.476	4.557	1.31	11.668	5.02	3.485	8.842	11.07	10.108	13.7	2.912	2.617	2.605	6.759	7.597	9.279	1.979	10.091
		Average	15.3046	3.4924	5.7098	1.6776	3.9806	1.41	11.2114	4.3834	3.3426	8.4692	10.5216	9.622	13.1156	2.6006	2.103	2.8458	6.0328	6.7586	8.514	1.8344	9.5214
		SD	0.799786	0.749974	0.42676	0.18688	0.342269	0.277489	0.531976	0.387872	0.140514	0.2484	0.459869	0.291404	0.662011	0.210919	0.301208	0.146691	0.506133	0.539445	0.467605	0.293347	0.420669
	t-test	p value	0.000760355	0.0349421	0.011801	0.967731	0.865477	0.130211	0.0668352	0.4481	0.146628	0.246613	0.422079	0.366536	0.00018322	0.499283	0.074901	0.205941	0.298838	0.57342	0.674152	0.572167	0.699625
	<0.05 Significant
